# Supplementary material for: Fluorescent nucleic acid probe in droplets for bacterial sorting (FNAP-sort) as a high-throughput screening method for environmental bacteria with various growth rates
Source: PLoS One. 2019 Apr 17;14(4):e0214533. doi: 10.1371/journal.pone.0214533 (PMC6469844; doi:10.1371/journal.pone.0214533)
Supplement: S1 Table — a The number of droplets with fluorescence intensities above the threshold (red lines in Fig 4B and S1B, S1F and S1J Fig). b The percentage of droplets with fluorescence intensities above the threshold (red lines in Fig 4B and S1B, S1F and S1J Fig). (XLSX) [file pone.0214533.s004.xlsx]

## Sheet: Sheet1
S1 Table. Quantitative analysis of sorting droplets with growing model bacteria.
Encapsulated bacterial name	Culture period	Total droplet number	Sorted droplet number a	Percentage of sorted droplets out of total droplets (%) b
Escherichia coli	1 day	22667	1500	6.62
Bacillus subtilis	1 day	17901	1069	5.97
Streptomyces aureofaciens	2 days	22057	1610	7.3
Bradyrhizobium japonicum	6 days	9971	837	8.39
a The number of droplets with fluorescence intensities above the threshold (red lines in Fig 4B, and S1B, S1F, and S1J Fig)
b The percentage of droplets with fluorescence intensities above the threshold (red lines in Fig 4B, and S1B, S1F, and S1J Fig)
