# Supplementary material for: Fluorescent nucleic acid probe in droplets for bacterial sorting (FNAP-sort) as a high-throughput screening method for environmental bacteria with various growth rates
Source: PLoS One. 2019 Apr 17;14(4):e0214533. doi: 10.1371/journal.pone.0214533 (PMC6469844; doi:10.1371/journal.pone.0214533)
Supplement: S2 Table — (XLSX) [file pone.0214533.s005.xlsx]

## Sheet: Sheet1
S2 Table. CFUs per droplet of model bacteria cultured in droplets.
Encapsulated bacterial name	Culture period on plate	CFUs/droplet
Escherichia coli	1 day	12400
Bacillus subtilis	1 day	590
Streptomyces aureofaciens	5 days	0.5
Bradyrhizobium japonicum	7 days	2500
