# Supplementary material for: Fluorescent nucleic acid probe in droplets for bacterial sorting (FNAP-sort) as a high-throughput screening method for environmental bacteria with various growth rates
Source: PLoS One. 2019 Apr 17;14(4):e0214533. doi: 10.1371/journal.pone.0214533 (PMC6469844; doi:10.1371/journal.pone.0214533)
Supplement: S3 Table — a S-D0: Soil; SS-D0: Supernatant from soil after sonication and centrifugation; SD-D1, SD-D3, and SD-D7: Droplets sorted on days 1, 3, and 7, respectively; UD-D7: Droplets unsorted on day 7; BC-1, BC-D3, and BC-D7: Bulk cultures sampled on days 1, 3, and 7, respectively. (XLSX) [file pone.0214533.s006.xlsx]

## Sheet: Sheet1
S3 Table. The number of raw, chimera-removed, and effective reads and OTUs.
Sample Name a	Raw reads	Chimera-removed reads	Effective reads	OTUs
S-D0	919476	859290	351016	47728
SS-D0	436245	436047	227697	9353
SD-D1	242687	242611	242611	9441
SD-D3	176835	176781	176781	8094
SD-D7	180770	180702	180702	7730
UD-D7	251510	249455	249455	13145
BC-D1	208436	208350	208350	13101
BC-D3	264830	264782	264782	7654
BC-D7	243518	243492	243492	6440
a S-D0: Soil; SS-D0: supernatant from soil after sonication and centrifugation; SD-D1, SD-D3, and SD-D7: Droplets sorted on days 1, 3, and 7, respectively; UD-D7: Droplets unsorted on day 7; BC-1, BC-D3, and BC-D7: Bulk cultures sampled on days 1, 3, and 7, respectively.
